# Supplementary material for: Cutting-Edge Sensor Design: MIP Nanoparticle-Functionalized Nanofibers for Gas-Phase Detection of Limonene in Predictive Agriculture
Source: Polymers (Basel). 2025 Jan 25;17(3):326. doi: 10.3390/polym17030326 (PMC11820196; doi:10.3390/polym17030326)
Supplement: Supplementary file 1 [file polymers-17-00326-s001.zip]

Archive with 1 entries (1 files):
- polymers-3426183-supplementary.pdf
